# Supplementary material for: Modulation of Allicin-Free Garlic on Gut Microbiome
Source: Molecules. 2020 Feb 5;25(3):682. doi: 10.3390/molecules25030682 (PMC7036987; doi:10.3390/molecules25030682)
Supplement: Supplementary file 1 [file molecules-25-00682-s001.zip]

Archive with 4 entries (3 files):
- molecules-693324-SM/
- molecules-693324-SM/Appendix Figure 1.tif
- molecules-693324-SM/Table S1Nutrient analysis.pdf
- molecules-693324-SM/Table S2 Dietary.pdf
